# Supplementary material for: Structural Equation Modeling (SEM) and Temporal Dominance of Sensations (TDS) in the Evaluation of DOC Douro Red Wine’s Sensory Profile
Source: Foods. 2022 Apr 18;11(8):1168. doi: 10.3390/foods11081168 (PMC9025624; doi:10.3390/foods11081168)
Supplement: Supplementary file 1 [file foods-11-01168-s001.zip]

Archive with 1 entries (1 files):
- foods-1656561-supplementary.pdf
